# Supplementary material for: Monolayer and Bilayer Formation of Molecular 2D Networks Assembled at the Liquid/Solid Interfaces by Solution-Based Drop-Cast Method
Source: Molecules. 2021 Dec 20;26(24):7707. doi: 10.3390/molecules26247707 (PMC8706512; doi:10.3390/molecules26247707)
Supplement: Supplementary file 1 [file molecules-26-07707-s001.zip]

Archive with 1 entries (1 files):
- molecules-1492099-supplementary.pdf
